# Supplementary material for: Relevance of Drift Components and Unit-to-Unit Variability in the Predictive Maintenance of Low-Cost Electrochemical Sensor Systems in Air Quality Monitoring
Source: Sensors (Basel). 2021 May 10;21(9):3298. doi: 10.3390/s21093298 (PMC8126229; doi:10.3390/s21093298)
Supplement: Supplementary file 1 [file sensors-21-03298-s001.zip]

Archive with 1 entries (1 files):
- sensors-1160014-supplementary.pdf
